# Supplementary material for: Examination of Sarcopenia with Obesity as a Prognostic Factor in Patients with Colorectal Cancer Using the Psoas Muscle Mass Index
Source: Cancers (Basel). 2024 Oct 9;16(19):3429. doi: 10.3390/cancers16193429 (PMC11482590; doi:10.3390/cancers16193429)
Supplement: Supplementary file 1 [file cancers-16-03429-s001.zip]

Archive with 1 entries (1 files):
- cancers-3217224-supplementary.pdf
